# Supplementary material for: The Impact of Research Results Feedback on the Lived Experiences of Elderly Participants in the DIMAMO Health Demographic Site: A Case of AWI-Gen Participants
Source: Int J Environ Res Public Health. 2025 Oct 15;22(10):1565. doi: 10.3390/ijerph22101565 (PMC12562761; doi:10.3390/ijerph22101565)
Supplement: Supplementary file 1 [file ijerph-22-01565-s001.zip]

Archive with 1 entries (1 files):
- ijerph-3728506-supplementary.pdf
